# Supplementary material for: Efficacy assessment of a novel endolysin PlyAZ3aT for the treatment of ceftriaxone-resistant pneumococcal meningitis in an infant rat model
Source: PLoS One. 2022 Apr 26;17(4):e0266928. doi: 10.1371/journal.pone.0266928 (PMC9041855; doi:10.1371/journal.pone.0266928)
Supplement: S3 Table — (XLSX) [file pone.0266928.s009.xlsx]

## Sheet: Figure 1B_PlyAZ3aT_
		Temperatur assay						pH assay
	Degree C°	Replicate 1	Replicate 2	Replicate 3			pH	Replicate 1	Replicate 2	Replicate 3
	25	100.811	100.811	98.3779			2	24.4663	2.29885	5.25452
	30	100.081	100.081	99.8378			3	20.5254	17.5698	16.092
	37	99.5945	99.1079	98.6213			4	13.2184	16.4204	26.5176
	40	94.2417	93.9984	93.5118			5	62.8079	68.9655	50
	42	77.2101	75.9935	76.4801			6	103.12	98.9327	97.9475
	45	18.5726	15.4096	13.9497			7	78.115	70.9265	67.734
	50	2.27088	3.48743	3.97405			7.4	67.8982	65.1888	61.9869
	60	1.05434	1.54096	0.567721			8	58.6262	60.0639	18.0624
	70	0.117647	1.17647	1.52941			9	0	0	0
							10	0.878594	0	0

## Sheet: Figure 1C_PlyAZ3aT_Time-Kill
	Time-Kill Assay in Vitro
	Time (h)	Untreated Control									Vancomycin 1 μg/ml									PlyAZ3aT 1 μg/ml									PlyAZ3aT 100 μg/ml									PlyAZ3aT 200ug/ml
	0	8.17609	8.27875	8.13033	7.81291	7.8451	7.65321	7.70329	7.49136	7.57978	7.61278	7.96848	7.66276	7.77452	7.44716	7.62325	7.75967	7.97772	7.92942	7.5563	7.39794	7.67669	7.90309	7.37107	7.69461	7.86034	7.86034	8.02938	7.81954	7.59106	7.60206	7.70329	7.69897	7.49831	7.94939	8.06819	7.95904	8.30103	8.17609	8.36173	7.62325	7.62839	7.85431	7.75587	7.84819	7.74036
	1	8.14613	8	8.24304	8.24304	8.27875	8.13033	7.52504	7.67669	7.43136	7.26717	7.35218	7.29003	7.22531	7.07188	7.14613	6.98	6.87795	7.04139	7.51851	7.37107	7.4843	7.33244	7.4624	7.57403	7.47712	7.66276	7.61278	5.88081	5.74036	5.79588	6.83885	6.95665	6.8893	6.5682	6.25527	6.59106	5.57403	5.62325	5.86332	5.14613	5.09691	5.17609	5.95424	5.8893	5.8451
	2	8.09691	8.20412	8.44716	8.46982	8.13033	7.92942	7.19033	7.01284	7.07188	5.86034	5.94201	5.72835	5.9058	5.94694	8.91381	5.6902	5.46982	5.38021	6.93952	7.14301	6.96848	6.85126	7.03743	6.84198	6.79588	6.87795	7	5.34242	5.61278	5.34242	5.89209	5.88649	5.97081	5.4843	5.63347	5.52504	4.43933	4.43933	4.65321	4.19033	4.24304	3.95424	5	5.13033	5.02119
	4	7.60206	7.87506	8.09691	8	8.11394	8.16137	7.25527	7.16137	6.69897	2.99957	2.99957	2.99957	4.04139	3.95424	3.95424	3.60206	3	3.47712	6.06446	6.10037	6.22272	6.66745	6.81291	6.77452	5.94448	6.01703	6.02938	4.61805	4.60206	4.45484	5.45484	5.26717	5.54407	4.92169	4.6721	4.5682	4	4.14613	3.95424	4.65321	3.30103	3.47712	4.43933	4.20412	4.09691
	6	8.39794	8.51188	8.57978	7.54407	7.4843	7.5563	7.37107	7.31175	7.0607	2.99957	2.99957	2.99957	2.99957	2.99957	2.99957	2.99957	2.99957	2.99957	5.62325	5.85431	5.87506	6.17609	6.39794	6.78533	5.56229	5.74741	5.73239	3.8451	4.07918	3.90309	5.61278	5.8893	5.74819	4.83569	4.66276	4.99564	4.38917	4.50515	4.4624	3.47712	3.47712	3.30103	4.60206	4.72835	4.94201

## Sheet: Figure 2A_Kaplan-Meyer
	Raw date of Kaplan-Meier Curve
	Time of death (in hours after start of experiment)
		PBS	Vancomycin	PlyAZ3aT
	Animal 1	19	42	20.5
	Animal 2	20.5	21.5	20
	Animal 3	21.5	42	18
	Animal 4	23.5	42	18.5
	Animal 5	20	18	28.5
	Animal 6	20.5	42	42
	Animal 7	42	42	40
	Animal 8	22.5	42	40.5
	Animal 9	N/A	42	N/A
	Animal 10	N/A	21.5	N/A
	N/A = not available

## Sheet: Figure 2C_PK_PlyAZ3aT
	Raw data of the pharmacokinetic study
	Numbers correspond to the amount of PlyAZ3aT (milligram) in 1 milliliter of serum (mg/ml)
	Time (h)	400mg/kg BW																100mg/kg BW
	0.25	0	0	0.327976	0.00129374	0	0.0100916	0	0.00521448									0	0	N/A	N/A	N/A	N/A	N/A	N/A
	2	1.48346	1.38363	0.238557	0.16699	0.691815	0.596392	0.862322	0.856612									0.141732	0.212598	0	0	0.264137	0.708659	0.0837507	0.773083	0.162983	0.222249
	4	0.0517253	0.49139	0.0452596	0.782344	0.0581909	0.890876	0.479702	N/A									0.715764	0.715764	0	0	0.0309317	N/A	N/A	N/A
	6	0.115186	0.406184	0.145499	0.327372	0.139436	0.666868	0.114215	0.391934									0.328058	0.059647	0	0	N/A	N/A	N/A	N/A
	8	N/A	N/A	N/A	N/A	N/A	N/A	N/A	N/A									0	0
	12	0.0432013	0.0108003	0	0	0	0.032401	0	0.00454081	0.038794	0.0368834	0.147533	0.0491778	0.0245889	N/A	N/A	N/A	0	0	0	0	N/A	N/A	N/A	N/A	N/A	N/A	N/A	N/A	N/A	N/A	N/A	N/A
	N/A = Not available, due to sampling failure or because animal succumbed to the infection before reaching this timepoint
