# Supplementary material for: Efficacy assessment of a novel endolysin PlyAZ3aT for the treatment of ceftriaxone-resistant pneumococcal meningitis in an infant rat model
Source: PLoS One. 2022 Apr 26;17(4):e0266928. doi: 10.1371/journal.pone.0266928 (PMC9041855; doi:10.1371/journal.pone.0266928)
Supplement: S4 Table — (XLSX) [file pone.0266928.s010.xlsx]

## Sheet: Supplemental Figure 2B
	% Viability of cells
	Well No	PBS	LPS	PlyAZ3aT	2% TritonX
	1	57.2291	109.618	92.5346	1
	2	97.28	115.502	86.2707	1
	3	78.4883	109.048	87.9791	1
	4	91.9652	114.363	104.873	1
	5	91.2059	109.998	93.1041	1
	6	103.354	111.136	95.3818	1
	7	61.9745	115.502	112.465	1
	8	71.0856	101.836	93.1041	1
	9	68.8078	107.34	72.0346	1
	10	72.2245	110.757	72.7939	1
	11	70.7059	117.97	90.6365	1
	12	76.78	116.451	110.947	1
	13	125.262	161.137	124.313	9.28516
	14	121.655	159.808	123.933	8.71572
	15	123.554	157.341	125.452	8.5259
	16	118.998	156.961	127.35	8.71572
	17	116.91	162.466	133.234	9.47498
	18	110.836	169.678	136.271	9.09535
	19	126.591	172.716	128.868	9.28516
	20	127.729	170.817	133.044	9.09535
	21	128.868	167.401	133.993	9.28516
	22	129.817	167.78	137.03	9.28516
	23	128.679	172.336	137.979	9.09535
	24	N/A	186.192	128.299	9.28516
	N/A = not available

## Sheet: Supplemental Figure 2C
	Amount of NO2- in uM
	Well No	PBS	LPS	PlyAZ3aT	Triton X
	1	0	30.0481	0.40064	0
	2	0	28.2853	0	0
	3	0	33.734	0	0
	4	0	34.0545	0	0
	5	0	31.3301	0.16026	0
	6	0	32.2115	0.16026	0
	7	0	29.9679	0.16026	0
	8	0	30.1282	0	0
	9	0	32.2115	0	0
	10	0	31.3301	0	0
	11	0	32.3718	0.40064	0
	12	0.16026	31.7308	0.40064	0
	13	0	31.8109	2.40385	0
	14	0	31.5705	0	0
	15	0	33.2532	0	0
	16	0	32.1314	0	0
	17	0	33.6538	0	0
	18	0	33.4936	0	0
	19	0.225632	32.8069	0.767148	0.225632
	20	0.315884	32.4458	1.12816	0.135379
	21	0.225632	31.1823	0.857401	0.135379
	22	0.49639	31.5433	0.676895	0.135379
	23	0.225632	32.0848	0.947653	0.135379
	24	0.406137	32.1751	1.03791	0.135379
	25	0.135379	28.3845	0.586643	0.315884
	26	0.225632	30.1895	0.406137	0
	27	0.135379	29.5578	0.49639	0
	28	0.135379	26.8502	2.3917	0.0451264
	29	0.135379	26.9404	0.857401	0
	30	0.0451264	27.4819	0.586643	0.0451264
	31	0.135379	33.7094	0.676895	0.225632
	32	0.135379	32.6264	0.857401	0.135379
	33	0.0451264	30.4603	0.767148	0.135379
	34	0.0451264	30.4603	0.857401	0
	35	0.406137	32.2653	1.03791	0.49639
	36	0.135379	33.2581	0.857401	0.135379

## Sheet: Supplemental Figure 2D
	Amount of Cytokines in pg/ml				N/A = Not available
	IL-1beta						TNF-alpha						IL-6
	Well No	PBS	LPS	PlyAZ3aT			Well No	PBS	LPS	PlyAZ3aT			Well No	PBS	LPS	PlyAZ3aT
	1	5.08	5954.72	82.65			1	11.5	7752	324.12			1	38.57	21028.7	1119.52
	2	5.44	4819.31	24.75			2	11.5	7545.84	218.23			2	28.63	18507.4	877.23
	3	6.52	4384.87	28.32			3	11.5	7828.79	190.57			3	52.52	20396.5	766.2
	4	5.62	5494.97	29.45			4	11.5	7828.79	224.64			4	45.65	19042.8	897.75
	5	11.07	5280.94	21.15			5	11.5	7605.18	193.86			5	88.86	19128.7	714.88
	6	10.03	5326.28	45.77			6	11.5	7768.42	168.93			6	65.75	19301.3	696.63
	7	7.58	6925.16	18.83			7	11.5	7433.3	175.64			7	52.52	20258	709.4
	8	9.16	6691.66	24.59			8	11.5	7271.6	216.62			8	94.98	19549.1	836.34
	9	10.72	5030.74	33.46			9	11.5	6813.85	231.03			9	50.25	16924.3	903.35
	10	8.81	3529.88	34.57			10	11.5	5975.39	259.45			10	61.4	16261.3	978.5
	11	8.64	4699.91	52.78			11	11.5	6414.24	288.95			11	82.67	16243.6	986.05
	12	7.76	4752.52	40.29			12	11.5	6399.51	607.71			12	82.67	15679.8	890.22
	13	4.41	4586.66	31.42			13	11.5	8260.7	464.17			13	23.2	17064.7	649.05
	14	3.55	6415.18	35.44			14	11.5	8453.45	619.26			14	23.2	15784.2	1116.6
	15	3.76	4509.12	43.89			15	11.5	8299.64	558.22			15	23.2	15522.4	768.36
	16	6.08	3837.15	39.43			16	11.5	8002.89	477.38			16	33.74	14658.4	732.31
	17	4.83	4315.16	69.29			17	11.5	8386.89	620.91			17	23.2	15850.2	776.4
	18	4.83	4482.53	28.77			18	11.5	8395.95	336.69			18	23.2	15850.2	535.88
	19	4.41	3022.58	36.66			19	11.5	6782.41	470.78			19	23.2	11503.2	674.69
	20	5.25	3175.08	34.22			20	11.5	6960.57	431.14			20	23.2	12332	672.72
	21	2.93	3204.35	33.87			21	11.5	7249.04	333.36			21	23.2	13657.1	647.08
	22	4.83	3409.62	42.18			22	11.5	7301.91	457.57			22	31.1	13597.8	730.31
	23	3.98	2952.17	35.97			23	11.5	6540.68	374.87			23	33.74	11997	533.95
	24	4.83	3102.11	24.66			24	11.5	6657	318.39			24	23.2	12057.5	456.96
	25	7.93	6584.84	29.83			25	11.5	7944.8	566.47			25	96.24	29938.1	734.3
	26	13.6	7682.53	31.42			26	11.5	9174.09	627.51			26	96.24	29326.9	888.17
	27	12.2	7483.63	37.18			27	11.5	9421.89	612.66			27	91.14	31073.8	837.08
	28	12.2	6386.25	36.31			28	11.5	11433.6	706.81			28	101.36	34612.4	896.38
	29	10.79	6071.13	58.54			29	11.5	9787.18	182.87			29	97.95	29969.7	971.93
	30	6.09	5477.33	22.47			30	11.5	7944.8	148.35			30	96.24	26314.9	840.91
	31	6.46	5831.29	25.8			31	11.5	11528.3	189.63			31	57.08	25671.4	1000.43
	32	3.45	6504.68	34.33			32	11.5	12107.9	196.34			32	39.76	26852.3	961.64
	33	5.72	3972.09	39.83			33	11.5	9547.35	368.57			33	50.2	19888.9	1372.62
	34	3.83	4165.73	39.51			34	11.5	9119.58	209.66			34	53.65	18812.5	969.36
	35	3.06	5065.98	87.61			35	11.5	9561.35	331.27			35	43.26	20296.9	1751.53
	36	3.45	N/A	42.08			36	11.5	N/A	588.49			36	46.74	N/A	821.29

## Sheet: Supplemental Figure 4
	Raw Data CFU of Animal Experiment
	Log10 (CFU) in CSF
	PBS	Animal #1	Animal #2	Animal #3	Animal #4	Animal #5	Animal #6	Animal #7	Animal #8
	0 hpt	9.266	8.85431	7.97081	7.98227	8.83251	8.49136	5.8907	7.39794
	≤ 6 hpt	N/A	9.12385	N/A	N/A	8.86923	9.12222	3.30103	N/A
	≤ 25 hpt	N/A	N/A	N/A	N/A	N/A	N/A	N/A	N/A
	PlyAZ3aT	Animal #1	Animal #2	Animal #3	Animal #4	Animal #5	Animal #6	Animal #7	Animal #8
	0 hpt	8.5966	9.02735	8.71181	8.89487	7.44716	4.4624	4.80391	5.77085
	≤ 6 hpt	9.34635	N/A	8.31122	8.52504	3.8653	6.44716	6.76343	N/A
	≤ 25 hpt	N/A	N/A	N/A	N/A	N/A	ND	8.84819	8.87216
	Vancomycin	Animal #1	Animal #2	Animal #3	Animal #4	Animal #5	Animal #6	Animal #7	Animal #8	Animal #9	Animal #10
	0 hpt	8.18837	8.84198	7.94571	7.00108	9.05881	5.7653	4.43136	4.74819	6.2492	8.72835
	≤ 6 hpt	6.02015	N/A	5.23679	ND	N/A	ND	ND	3	ND	6.32222
	≤ 25 hpt	ND	N/A	ND	ND	N/A	ND	ND	ND	ND	N/A
	ND = Not detected / Below limit of detection
	N/A = Not available due to failed sampling
	Log10 (CFU) in Blood
	PBS	Animal #1	Animal #2	Animal #3	Animal #4	Animal #5	Animal #6	Animal #7	Animal #8
	0 hpt	8.80618	4.8451	4.99123	3.60206	4.60206	5.86332	ND	5.17026
	≤ 6 hpt	6.72016	5.43933	5.24204	5	6.71809	5.03342	ND	5.37566
	≤ 25 hpt	N/A	N/A	N/A	N/A	N/A	N/A	ND	N/A
	PlyAZ3aT	Animal #1	Animal #2	Animal #3	Animal #4	Animal #5	Animal #6	Animal #7	Animal #8
	0 hpt	6.55023	8.69461	4.86332	5.2014	4.02119	ND	3.30103	ND
	≤ 6 hpt	3.30103	5.56526	3.77815	4.34242	4.91381	ND	ND	ND
	≤ 25 hpt	N/A	N/A	N/A	N/A	5.94201	ND	6.44716	3.63682
	Vancomycin	Animal #1	Animal #2	Animal #3	Animal #4	Animal #5	Animal #6	Animal #7	Animal #8	Animal #9	Animal #10
	0 hpt	5	5.46982	5.44716	3.95424	5.21219	ND	ND	ND	ND	5.87506
	≤ 6 hpt	ND	4.61595	ND	ND	4.96988	ND	ND	ND	ND	3.30103
	≤ 25 hpt	ND	N/A	ND	ND	N/A	ND	ND	ND	ND	N/A
	ND = Not detected / Below limit of detection
	N/A = Not available due to failed sampling

## Sheet: Supplemental Figure 5
	Cortical necrosis in %							Apoptosis
		PBS	Vancomycin	PlyAZ3aT					PBS	Vancomycin	PlyAZ3aT
	Animal 1	20.3647	0	0				Animal 1	8.5366	25.233	1.675
	Animal 2	38.3523	34.4262	12.5				Animal 2	12.024	4.5714	4.725
	Animal 3	45.8824	8.25083	34.2939				Animal 3	12.5	36.889	4.4242
	Animal 4	24.359	0	14.4262				Animal 4	14.778	5.6667	4.6452
	Animal 5	24.4131	19.4896	31.1364				Animal 5	17.7	6.1111	17.881
	Animal 6	15.5556	0	0				Animal 6	32.306	0.45	0.4524
	Animal 7	0	0	0				Animal 7	0.1944	0.1463	34.463
	Animal 8	42.2846	0	0				Animal 8	25.875	0.3953	44.594
	Animal 9	N/A	0	N/A				Animal 9	N/A	0.2927	N/A
	Animal 10	N/A	57.9082	N/A				Animal 10	N/A	14.641	N/A
